# Supplementary material for: LPX-TI641, a Tim3/4 Agonist, Induces Long-Term Immune Tolerance in Multiple Sclerosis Models
Source: Pharmaceutics. 2025 Oct 30;17(11):1402. doi: 10.3390/pharmaceutics17111402 (PMC12655510; doi:10.3390/pharmaceutics17111402)
Supplement: Supplementary file 1 [file pharmaceutics-17-01402-s001.zip]

Archive with 1 entries (1 files):
- pharmaceutics-3934482-supplementary.pdf
